# Supplementary material for: Diverse Strategies to Develop Poly(ethylene glycol)–Polyester Thermogels for Modulating the Release of Antibodies
Source: Materials (Basel). 2024 Sep 12;17(18):4472. doi: 10.3390/ma17184472 (PMC11433636; doi:10.3390/ma17184472)
Supplement: Supplementary file 1 [file materials-17-04472-s001.zip]

Archive with 1 entries (1 files):
- materials-3172409-supplementary.pdf
